# Supplementary material for: Pannexin-1 Modulates Inhibitory Transmission and Hippocampal Synaptic Plasticity
Source: Biomolecules. 2023 May 25;13(6):887. doi: 10.3390/biom13060887 (PMC10296222; doi:10.3390/biom13060887)
Supplement: Supplementary file 1 [file biomolecules-13-00887-s001.zip]

Archive with 1 entries (1 files):
- biomolecules-2408310-supplementary.pdf
